# Supplementary material for: Development and Validation of a Cytokine‐Based Predictive Model for Acute GvHD and Composite Outcomes in ATG–Based Haploidentical Hematopoietic Stem Cell Transplantation
Source: Mediators Inflamm. 2026 Jun 30;2026:3165406. doi: 10.1155/mi/3165406 (PMC13317467; doi:10.1155/mi/3165406)
Supplement: Supplementary file 1 — Supporting Information 1 Table S1: Distribution of sampling time from transplantation to biomarker measurement. Table S2: Statistical comparisons of sampling time between cohorts and aGvHD outcome groups. Table S3: aGvHD organ involvement at treatment initiation and overall grade distribution among patients who developed aGvHD. Table S4: Predictive performance of cytokine combinations. Table S5: Weighted average AUCs of cytokine combinations. Table S6: Causal associations between cytokines and aGvHD estimated using complementary Mendelian randomization methods. Table S7: Quantitative calibration metrics of the HAG model in the training, internal test, and external validation cohorts. Table S8: DeLong test results comparing the predictive performance of the MAGIC and HAG models across datasets. Table S9: DeLong test comparing model discrimination before and after adjustment for sampling time in the training, internal test, and external validation. Table S10: Random forest feature importance for aGvHD prediction. Table S11: Predictive performance of clinical characteristic and HAG combinations. Table S12: Bootstrap‐based internal validation and uniform shrinkage of the HAG and HAG‐C models. Table S13: Original and shrinkage‐adjusted coefficients for the HAG and HAG‐C models. [file MI-2026-3165406-s002.xlsx]

## Sheet: Table S1
Table S1. Distribution of sampling time from transplantation to biomarker measurement
Cohort	Outcome_Group	n	Median_IQR	Range
External Validation Data Set	Overall	50	13.5 (7.0-15.8)	4.0-20.0
Training and Internal Test Data Set	Overall	230	18.0 (17.0-19.0)	3.0-20.0
External Validation Data Set	control	29	14.0 (8.0-15.0)	7.0-20.0
External Validation Data Set	aGVHD	21	8.0 (7.0-16.0)	4.0-20.0
Training and Internal Test Data Set	control	158	18.0 (17.0-19.0)	8.0-20.0
Training and Internal Test Data Set	aGVHD	72	18.0 (17.0-19.2)	3.0-20.0

## Sheet: Table S2
Table S2. Statistical comparisons of sampling time between cohorts and aGvHD outcome groups
Comparison	P_value
Training and Internal Test Data Set: control vs aGVHD	0.814499813271387
External Validation Data Set: control vs aGVHD	0.228842317786026
Overall: Training and Internal Test Data Set vs External Validation Data Set	2.7478844951884e-13
Controls: Training and Internal Test Data Set vs External Validation Data Set	3.26290000092612e-08
aGvHD: Training and Internal Test Data Set vs External Validation Data Set	3.43955037015094e-06

## Sheet: Table S3
Table S3. aGvHD organ involvement at treatment initiation and overall grade distribution among patients who developed aGvHD.
Variable	Training and Internal Test Data Set aGvHD (n=72)	External Validation Data Set aGvHD (n=21)	P value
Skin involvement	43/72 (59.7%)	13/21 (61.9%)	1
Liver involvement	4/72 (5.6%)	0/21 (0.0%)	0.571
Gastrointestinal involvement	36/72 (50.0%)	12/21 (57.1%)	0.6255
Overall grade I	28/72 (38.9%)	7/21 (33.3%)	0.15
Overall grade II	23/72 (31.9%)	11/21 (52.4%)
Overall grade III	16/72 (22.2%)	1/21 (4.8%)
Overall grade IV	5/72 (6.9%)	2/21 (9.5%)
Grade II-IV vs grade I-IV	44/72 (61.1%)	14/21 (66.7%)	0.7991

## Sheet: Table S4
Table S4. Predictive performance of cytokine combinations
Combination	Formula	DataSet	Threshold	Sensitivity	Specificity	Accuracy	AUC	Weighted Average AUC
log10ST2	HAG score = -2.9887 + 1.4265*log10ST2	Train	0.308	0.706	0.658	0.673	0.68	0.655596
log10ST2	HAG score = -2.9887 + 1.4265*log10ST2	Internal	0.308	0.619	0.638	0.632	0.673
log10ST2	HAG score = -2.9887 + 1.4265*log10ST2	External	0.308	0.333	0.586	0.48	0.553
log10REG3α	HAG score = -2.0898 + 0.8814*log10REG3α	Train	0.288	0.706	0.667	0.679	0.658	0.62925
log10REG3α	HAG score = -2.0898 + 0.8814*log10REG3α	Internal	0.288	0.381	0.617	0.544	0.508
log10REG3α	HAG score = -2.0898 + 0.8814*log10REG3α	External	0.288	0.333	0.966	0.7	0.704
log10TNFRⅠ	HAG score = -8.9576 + 2.5742*log10TNFRⅠ	Train	0.358	0.49	0.793	0.698	0.634	0.617861
log10TNFRⅠ	HAG score = -8.9576 + 2.5742*log10TNFRⅠ	Internal	0.358	0.381	0.681	0.588	0.533
log10TNFRⅠ	HAG score = -8.9576 + 2.5742*log10TNFRⅠ	External	0.358	0.571	0.724	0.66	0.683
log10Elafin	HAG score = -4.1732 + 0.9659*log10Elafin	Train	0.327	0.569	0.64	0.617	0.597	0.546911
log10Elafin	HAG score = -4.1732 + 0.9659*log10Elafin	Internal	0.327	0.476	0.553	0.529	0.422
log10Elafin	HAG score = -4.1732 + 0.9659*log10Elafin	External	0.327	1	0	0.42	0.558
log10ST2 + log10REG3α	HAG score = -3.4978 + 1.1960*log10ST2 + 0.5820*log10REG3α	Train	0.305	0.667	0.667	0.667	0.692	0.669518
log10ST2 + log10REG3α	HAG score = -3.4978 + 1.1960*log10ST2 + 0.5820*log10REG3α	Internal	0.305	0.524	0.66	0.618	0.637
log10ST2 + log10REG3α	HAG score = -3.4978 + 1.1960*log10ST2 + 0.5820*log10REG3α	External	0.305	0.381	0.897	0.68	0.642
log10ST2 + log10TNFRⅠ	HAG score = -7.7783 + 1.2098*log10ST2 + 1.6162*log10TNFRⅠ	Train	0.306	0.686	0.667	0.673	0.694	0.668457
log10ST2 + log10TNFRⅠ	HAG score = -7.7783 + 1.2098*log10ST2 + 1.6162*log10TNFRⅠ	Internal	0.306	0.571	0.596	0.588	0.636
log10ST2 + log10TNFRⅠ	HAG score = -7.7783 + 1.2098*log10ST2 + 1.6162*log10TNFRⅠ	External	0.306	0.667	0.483	0.56	0.631
log10ST2 + log10Elafin	HAG score = -5.7998 + 1.4023*log10ST2 + 0.8116*log10Elafin	Train	0.304	0.725	0.649	0.673	0.687	0.673336
log10ST2 + log10Elafin	HAG score = -5.7998 + 1.4023*log10ST2 + 0.8116*log10Elafin	Internal	0.304	0.714	0.596	0.632	0.683
log10ST2 + log10Elafin	HAG score = -5.7998 + 1.4023*log10ST2 + 0.8116*log10Elafin	External	0.304	0.857	0.207	0.48	0.616
log10REG3α + log10TNFRⅠ	HAG score = -9.0524 + 0.7895*log10REG3α + 2.2346*log10TNFRⅠ	Train	0.313	0.647	0.649	0.648	0.668	0.632996
log10REG3α + log10TNFRⅠ	HAG score = -9.0524 + 0.7895*log10REG3α + 2.2346*log10TNFRⅠ	Internal	0.313	0.429	0.596	0.544	0.489
log10REG3α + log10TNFRⅠ	HAG score = -9.0524 + 0.7895*log10REG3α + 2.2346*log10TNFRⅠ	External	0.313	0.476	0.759	0.64	0.719
log10REG3α + log10Elafin	HAG score = -5.727 + 0.8971*log10REG3α + 1.0284*log10Elafin	Train	0.302	0.667	0.649	0.654	0.652	0.639914
log10REG3α + log10Elafin	HAG score = -5.727 + 0.8971*log10REG3α + 1.0284*log10Elafin	Internal	0.302	0.476	0.702	0.632	0.566
log10REG3α + log10Elafin	HAG score = -5.727 + 0.8971*log10REG3α + 1.0284*log10Elafin	External	0.302	0.667	0.586	0.62	0.703
log10TNFRⅠ + log10Elafin	HAG score = -9.8754 + 2.4121*log10TNFRⅠ + 0.4077*log10Elafin	Train	0.313	0.667	0.622	0.636	0.636	0.624075
log10TNFRⅠ + log10Elafin	HAG score = -9.8754 + 2.4121*log10TNFRⅠ + 0.4077*log10Elafin	Internal	0.313	0.571	0.468	0.5	0.555
log10TNFRⅠ + log10Elafin	HAG score = -9.8754 + 2.4121*log10TNFRⅠ + 0.4077*log10Elafin	External	0.313	0.952	0.276	0.56	0.681
log10ST2 + log10REG3α + log10TNFRⅠ	HAG score = -8.1237 + 0.9933*log10ST2 + 0.5729*log10REG3α + 1.5613*log10TNFRⅠ	Train	0.428	0.412	0.91	0.753	0.696	0.667421
log10ST2 + log10REG3α + log10TNFRⅠ	HAG score = -8.1237 + 0.9933*log10ST2 + 0.5729*log10REG3α + 1.5613*log10TNFRⅠ	Internal	0.428	0.286	0.915	0.721	0.588
log10ST2 + log10REG3α + log10TNFRⅠ	HAG score = -8.1237 + 0.9933*log10ST2 + 0.5729*log10REG3α + 1.5613*log10TNFRⅠ	External	0.428	0.19	1	0.66	0.685
log10ST2 + log10REG3α + log10Elafin	HAG score = -6.6212 + 1.1606*log10ST2 + 0.6098*log10REG3α + 0.8937*log10Elafin	Train	0.364	0.569	0.784	0.716	0.701	0.682125
log10ST2 + log10REG3α + log10Elafin	HAG score = -6.6212 + 1.1606*log10ST2 + 0.6098*log10REG3α + 0.8937*log10Elafin	Internal	0.364	0.429	0.809	0.691	0.636
log10ST2 + log10REG3α + log10Elafin	HAG score = -6.6212 + 1.1606*log10ST2 + 0.6098*log10REG3α + 0.8937*log10Elafin	External	0.364	0.619	0.759	0.7	0.685
log10ST2 + log10TNFRⅠ + log10Elafin	HAG score = -8.7823 + 1.2204*log10ST2 + 1.4050*log10TNFRⅠ + 0.4724*log10Elafin	Train	0.296	0.706	0.649	0.667	0.693	0.671911
log10ST2 + log10TNFRⅠ + log10Elafin	HAG score = -8.7823 + 1.2204*log10ST2 + 1.4050*log10TNFRⅠ + 0.4724*log10Elafin	Internal	0.296	0.619	0.574	0.588	0.648
log10ST2 + log10TNFRⅠ + log10Elafin	HAG score = -8.7823 + 1.2204*log10ST2 + 1.4050*log10TNFRⅠ + 0.4724*log10Elafin	External	0.296	0.857	0.31	0.54	0.637
log10REG3α + log10TNFRⅠ + log10Elafin	HAG score = -10.1739 + 0.8031*log10REG3α + 2.0013*log10TNFRⅠ + 0.5249*log10Elafin	Train	0.352	0.549	0.784	0.71	0.666	0.640471
log10REG3α + log10TNFRⅠ + log10Elafin	HAG score = -10.1739 + 0.8031*log10REG3α + 2.0013*log10TNFRⅠ + 0.5249*log10Elafin	Internal	0.352	0.381	0.745	0.632	0.524
log10REG3α + log10TNFRⅠ + log10Elafin	HAG score = -10.1739 + 0.8031*log10REG3α + 2.0013*log10TNFRⅠ + 0.5249*log10Elafin	External	0.352	0.571	0.69	0.64	0.719
log10ST2 + log10REG3α + log10TNFRⅠ + log10Elafin	HAG score = -9.3155 + 1.0030*log10ST2 + 0.5901*log10REG3α + 1.2947*log10TNFRⅠ + 0.5694*log10Elafin	Train	0.301	0.686	0.64	0.654	0.703	0.675968
log10ST2 + log10REG3α + log10TNFRⅠ + log10Elafin	HAG score = -9.3155 + 1.0030*log10ST2 + 0.5901*log10REG3α + 1.2947*log10TNFRⅠ + 0.5694*log10Elafin	Internal	0.301	0.476	0.574	0.544	0.602
log10ST2 + log10REG3α + log10TNFRⅠ + log10Elafin	HAG score = -9.3155 + 1.0030*log10ST2 + 0.5901*log10REG3α + 1.2947*log10TNFRⅠ + 0.5694*log10Elafin	External	0.301	0.714	0.517	0.6	0.691
MAGIC	MAGIC score = -11.263 + 1.844*log10ST2 + 0.577*log10REG3α	Train	0.16	0.549	0.784	0.71	0.693	0.671696
MAGIC	MAGIC score = -11.263 + 1.844*log10ST2 + 0.577*log10REG3α	Internal	0.16	0.429	0.745	0.647	0.658
MAGIC	MAGIC score = -11.263 + 1.844*log10ST2 + 0.577*log10REG3α	External	0.16	0.238	0.931	0.64	0.622

## Sheet: Table S5
Table S5. Weighted average AUCs of cytokine combinations
Combination	Weighted Average AUC
log10ST2	0.655596
log10REG3α	0.62925
log10Elafin	0.546911
log10ST2 + log10REG3α	0.669518
log10ST2 + log10Elafin	0.673336
log10REG3α + log10Elafin	0.639914
log10ST2 + log10REG3α + log10Elafin	0.682125
log10ST2 + log10REG3α + log10TNFRⅠ + log10Elafin	0.675968

## Sheet: Table S6
Table S6. Causal associations between cytokines and aGvHD estimated using complementary Mendelian randomization methods.
Methods	Cytokine	OR	Down	Up	P value
IVW (fixed)	ST2	1.28	1.08	1.517	0.004
IVW (random)		1.28	1.074	1.525	0.006
Egger (slope)		1.159	0.772	1.74	0.462
Egger (intercept)		0.012	-0.033	0.057	0.576
Weighted mode		1.281	1.031	1.591	0.025
Weighted Median		1.264	0.988	1.618	0.063
DIVW		1.284	1.077	1.53	0.005
MR-RAPS		1.283	1.079	1.525	0.005
IVW (fixed)	Elafin	1.209	1.01	1.449	0.039
IVW (random)		1.209	1.01	1.449	0.039
Egger (slope)		1.259	0.969	1.637	0.08
Egger (intercept)		-0.01	-0.057	0.037	0.667
Weighted mode		1.304	1.1	1.546	0.002
Weighted Median		1.304	1.066	1.596	0.01
DIVW		1.211	1.009	1.453	0.039
MR-RAPS		1.211	1.009	1.453	0.039
IVW (fixed)	REG3α	1.3	1.059	1.597	0.012
IVW (random)		1.3	1.034	1.635	0.025
Egger (slope)		1.339	0.908	1.975	0.134
Egger (intercept)		-0.004	-0.044	0.036	0.842
Weighted mode		1.292	0.881	1.895	0.19
Weighted Median		1.353	0.987	1.855	0.06
DIVW		1.307	1.036	1.65	0.024
MR-RAPS		1.309	1.061	1.615	0.012
IVW (fixed)	TNFRI	1.258	0.659	2.399	0.487
IVW (random)		1.258	0.497	3.18	0.628
Egger (slope)		0.447	0.004	54.277	0.63
Egger (intercept)		0.063	-0.212	0.338	0.519
Weighted mode		2.876	0.914	9.044	0.071
Weighted Median		1.37	0.599	3.129	0.455
DIVW		1.266	0.519	3.09	0.604
MR-RAPS		1.275	0.662	2.456	0.468

## Sheet: Table S7
Table S7. Quantitative calibration metrics of the HAG model in the training, internal test, and external validation cohorts
Dataset	Calibration_Intercept	Calibration_Slope	Brier_Score
Train	6.70129411168976e-09	1	0.188859635491207
Internal Test	0.0143476876008348	0.952550722804758	0.195104338551793
External Test	0.29089537523471	1.46780060867106	0.215259784028284

## Sheet: Table S8
Table S8. DeLong test results comparing the predictive performance of the MAGIC and HAG models across datasets
Outcome	Dataset	Model_1	Model_2	Method	P_value
aGvHD	Train	MAGIC	HAG	DeLong	0.548538158477181
aGvHD	Internal	MAGIC	HAG	DeLong	0.514605146470409
aGvHD	External	MAGIC	HAG	DeLong	0.209039178692139
SR-aGvHD	Train	MAGIC	HAG	DeLong	0.861418973174918
SR-aGvHD	Internal	MAGIC	HAG	DeLong	0.813832847380934
SR-aGvHD	External	MAGIC	HAG	DeLong	0.409293817353441

## Sheet: Table S9
Table S9. DeLong test comparing model discrimination before and after adjustment for sampling time in the training, internal test, and external validation cohorts.
Dataset	Model	p_value	method
Train	biomarker model	1	DeLong
Internal Test	biomarker model	1	DeLong
External Test	biomarker model	0.306713268651404	DeLong
Train	HAG model	0.717093100955946	DeLong
Internal Test	HAG model	0.223229568158285	DeLong
External Test	HAG model	0.337893015534565	DeLong

## Sheet: Table S10
Table S10. Random Forest Feature Importance for aGvHD Prediction.
Feature	MeanDecreaseGini
log10ST2	13.5456648256946
log10REG3α	11.3139969994277
log10TNFRI	9.10912914627468
log10Elafin	6.46127546234681
Age	4.97390237074735
MNC Infusion	4.83861826600849
CD34+ Infusion	5.92336558851113
Donor age	4.58109605912464
GVHD prophylaxisCNI+MTX	0.0306321676592752
GVHD prophylaxisCNI+MTX+MMF	0.0611959945696788
PTCy usewith PTCy	0.0105333333333333
Blood TypeAB	0.347276216227933
Blood TypeB	0.484789440645031
Blood TypeO	0.888462532102739
GenderMale	1.15657761376952
DiagnosisLymphoma	0.0449968966029333
DiagnosisMDS,MDS/MPN	0.433042658170152
DiagnosisOthers	0.0632576148494511
Donor genderMale	0.656589468761934
ConditioningOthers	0.442594232452019
Stem cell sourcePB	0.372228219933159
Stem cell sourcePB+BM	0.333751830196061
Blood type matchmismatch	0.885604675453771
Donor blood typeAB	0.662383378456369
Donor blood typeB	0.503555018124846
Donor blood typeO	0.964319496729646

[truncated: 3 more sheets: Table S11, Table S12, Table S13]
